# Supplementary material for: Structural basis for intra- and intermolecular interactions on RAD9 subunit of 9-1-1 checkpoint clamp implies functional 9-1-1 regulation by RHINO
Source: J Biol Chem. 2024 Feb 13;300(3):105751. doi: 10.1016/j.jbc.2024.105751 (PMC10937111; doi:10.1016/j.jbc.2024.105751)
Supplement: Supporting Table S1 [file mmc1.xlsx]

## Sheet: Sheet1
Table S1.
Oligonucleotides used to construct plasmids in this study.
Name	Sequence (5'-3')	application	vector
p21_FYAA-F	cagaccagcatgacagatgccgcccactccaaacgccgg	site directed mutagenesis	pGEX-5X-3
p21_FYAA-R	ccggcgtttggagtgggcggcatctgtcatgctggtctg	site directed mutagenesis	pGEX-5X-3
p21_IFAA-F	ccaaacgccggctggccgcctccaagaggaagccc	site directed mutagenesis	pGEX-5X-3
p21_IFAA-R	gggcttcctcttggaggcggccagccggcgtttgg	site directed mutagenesis	pGEX-5X-3
RAD9C15_WT-F	gatcccccccacccaagaagttccgctcactgttcttcggctccatcctgtgac	anealing	pGEX-6P-3
RAD9C15_WT-R	tcgagtcacaggatggagccgaagaacagtgagcggaacttcttgggtgggggg	anealing	pGEX-6P-3
RAD9C15_PPP-F	gatccgcagctgcgaagaagttccgctcactgttcttcggctccatcctgtgac	anealing	pGEX-6P-3
RAD9C15_PPP-R	tcgagtcacaggatggagccgaagaacagtgagcggaacttcttcgcagctgcg	anealing	pGEX-6P-3
RAD9C15_P356A-F	gatccgcaccacccaagaagttccgctcactgttcttcggctccatcctgtgac	anealing	pGEX-6P-3
RAD9C15_P356A-R	tcgagtcacaggatggagccgaagaacagtgagcggaacttcttgggtggtgcg	anealing	pGEX-6P-3
RAD9C15_P357A-F	gatcccccgctcccaagaagttccgctcactgttcttcggctccatcctgtgac	anealing	pGEX-6P-3
RAD9C15_P357A-R	tcgagtcacaggatggagccgaagaacagtgagcggaacttcttgggagcgggg	anealing	pGEX-6P-3
RAD9C15_P358A-F	gatcccccccagcgaagaagttccgctcactgttcttcggctccatcctgtgac	anealing	pGEX-6P-3
RAD9C15_P358A-R	tcgagtcacaggatggagccgaagaacagtgagcggaacttcttcgctgggggg	anealing	pGEX-6P-3
RAD9C15_KKR-F	gatcccccccacccgctgctttcgcttcactgttcttcggctccatcctgtgac	anealing	pGEX-6P-3
RAD9C15_KKR-R	tcgagtcacaggatggagccgaagaacagtgaagcgaaagcagcgggtgggggg	anealing	pGEX-6P-3
RAD9C15_K359A-F	gatcccccccacccgctaagttccgctcactgttcttcggctccatcctgtgac	anealing	pGEX-6P-3
RAD9C15_K359A-R	tcgagtcacaggatggagccgaagaacagtgagcggaacttagcgggtgggggg	anealing	pGEX-6P-3
RAD9C15_K360A-F	gatcccccccacccaaggctttccgctcactgttcttcggctccatcctgtgac	anealing	pGEX-6P-3
RAD9C15_K360A-R	tcgagtcacaggatggagccgaagaacagtgagcggaaagccttgggtgggggg	anealing	pGEX-6P-3
RAD9C15_R362A-F	gatcccccccacccaagaagttcgcttcactgttcttcggctccatcctgtgac	anealing	pGEX-6P-3
RAD9C15_R362A-R	tcgagtcacaggatggagccgaagaacagtgaagcgaacttcttgggtgggggg	anealing	pGEX-6P-3
RAD9C15_F361A-F	gatcccccccacccaagaaggcccgctcactgttcttcggctccatcctgtgac	anealing	pGEX-6P-3
RAD9C15_F361A-R	tcgagtcacaggatggagccgaagaacagtgagcgggccttcttgggtgggggg	anealing	pGEX-6P-3
RAD9C15_L364A-F	gatcccccccacccaagaagttccgctcagcgttcttcggctccatcctgtgac	anealing	pGEX-6P-3
RAD9C15_L364A-R	tcgagtcacaggatggagccgaagaacgctgagcggaacttcttgggtgggggg	anealing	pGEX-6P-3
RAD9C15_FFAA-F	gatcccccccacccaagaagttcagatctctggctgctggctccatcctgtgac	anealing	pGEX-6P-3
RAD9C15_FFAA-R	tcgagtcacaggatggagccagcagccagagatctgaacttcttgggtgggggg	anealing	pGEX-6P-3
RAD9C15_F365A-F	gatcccccccacccaagaagttcagatctctggctttcggctccatcctgtgac	anealing	pGEX-6P-3
RAD9C15_F365A-R	tcgagtcacaggatggagccgaaagccagagatctgaacttcttgggtgggggg	anealing	pGEX-6P-3
RAD9C15_F366A-F	gatcccccccacccaagaagttcagatctctgttcgctggctccatcctgtgac	anealing	pGEX-6P-3
RAD9C15_F366A-R	tcgagtcacaggatggagccagcgaacagagatctgaacttcttgggtgggggg	anealing	pGEX-6P-3
RAD9C15_ILAA-F	gatcccccccacccaagaagttccgctcactgttcttcggctccgccgcgtgac	anealing	pGEX-6P-3
RAD9C15_ILAA-R	tcgagtcacgcggcggagccgaagaacagtgagcggaacttcttgggtgggggg	anealing	pGEX-6P-3
RAD9_lvf-F	gcgcaggccgccgccgacccagcctcgtgccccc	site directed mutagenesis	pFastBac1, pCSII-EF-MCS
RAD9_lvf-R	ggcggcggcctgcgcggactcacagtcctggaag	site directed mutagenesis	pFastBac1, pCSII-EF-MCS
RAD9_V135A-F	caggccgccttcgacccagcctcgtg	site directed mutagenesis	pCSII-EF-MCS
RAD9_V135A-R	gtcgaaggcggcctgcagggactcac	site directed mutagenesis	pCSII-EF-MCS
EcoRI-HUS1	cccgaattcgccaccatgaagtttcgggccaagatc	PCR cloning	pCSII-EF-MCS
EcoRI-RAD1	cccgaattcgccaccatgccccttctgacccaac	PCR cloning	pCSII-EF-MCS
T7 terminator	ccgctgagcaataactagc	PCR cloning	pCSII-EF-MCS
